# Supplementary material for: Patterns of Heartwood Formation and Its Key Response Signaling Molecules in Dalbergia odorifera T. Chen
Source: Int J Mol Sci. 2025 May 12;26(10):4629. doi: 10.3390/ijms26104629 (PMC12111407; doi:10.3390/ijms26104629)
Supplement: Supplementary file 1 [file ijms-26-04629-s001.zip]

Archive with 1 entries (1 files):
- ijms-3593364-supplementary.pdf
